# Supplementary material for: Ultrastructural alterations in the retinal pigment epithelium and photoreceptors of a Stargardt patient and three Stargardt mouse models: indication for the central role of RPE melanin in oxidative stress
Source: PeerJ. 2018 Jul 19;6:e5215. doi: 10.7717/peerj.5215 (PMC6054867; doi:10.7717/peerj.5215)
Supplement: Supplemental Information 1 — Raw data for outer segment length. [file peerj-06-5215-s004.xlsx]

## Sheet: Raw Data Fig. 1B
mouse strain	age [months]	OS length [µm ]
albino WT	4	27.034
albino WT	4	27.775
albino WT	4	27.567
albino WT	4	27.417
albino WT	4	29.213
albino WT	4	27.922
albino WT	4	23.647
albino WT	4	24.913
albino WT	4	24.784
albino WT	4	22.75
albino WT	4	22.478
albino WT	4	23.085
albino WT	4	23.407
albino WT	4	21.906
albino WT	4	23.616
albino WT	4	24.014
albino WT	4	24.699
albino WT	4	22.295
albino WT	4	26.963
albino WT	4	26.078
albino WT	4	27.158
albino WT	4	28.756
albino WT	4	25.117
albino WT	4	24.35
albino WT	4	32.151
albino WT	4	29.437
albino WT	4	27.005
albino WT	4	24.733
albino WT	4	26.998
albino WT	4	23.429
albino WT	4	27.307
albino WT	4	26.264
albino WT	4	29.179
albino WT	4	27.608
albino WT	4	27.677
albino WT	4	28.765
albino WT	4	28.579
albino WT	4	29.302
albino WT	4	28.907
albino WT	4	28.545
albino WT	4	29.508
albino WT	4	25.784
albino WT	4	21.886
albino WT	4	24.305
albino WT	4	24.311
albino WT	4	26.284
albino WT	4	28.077
albino WT	4	23.305
albino Abca4-/-	4	23.635
albino Abca4-/-	4	20.178
albino Abca4-/-	4	19.297
albino Abca4-/-	4	20.562
albino Abca4-/-	4	20.421
albino Abca4-/-	4	17.604
albino Abca4-/-	4	19.051
albino Abca4-/-	4	23.705
albino Abca4-/-	4	23.589
albino Abca4-/-	4	20.993
albino Abca4-/-	4	19.811
albino Abca4-/-	4	25.288
albino Abca4-/-	4	24.858
albino Abca4-/-	4	25.508
albino Abca4-/-	4	31
albino Abca4-/-	4	26.066
albino Abca4-/-	4	24.835
albino Abca4-/-	4	18.92
albino Abca4-/-	4	17.164
albino Abca4-/-	4	24.805
albino Abca4-/-	4	22.284
albino Abca4-/-	4	22.33
albino Abca4-/-	4	21.801
albino Abca4-/-	6	22.028
albino Abca4-/-	6	24.448
albino Abca4-/-	6	22.24
albino Abca4-/-	6	20.397
albino Abca4-/-	6	21.833
albino Abca4-/-	6	23.264
albino Abca4-/-	6	19.737
albino Abca4-/-	6	23.138
albino Abca4-/-	6	25.342
albino Abca4-/-	6	27.169
albino Abca4-/-	6	26.587
albino Abca4-/-	6	27.693
albino Abca4-/-	6	27.777
albino Abca4-/-	6	25.738
albino Abca4-/-	6	19.112
albino Abca4-/-	6	23.506
albino Abca4-/-	6	21.774
albino Abca4-/-	6	20.781
albino Abca4-/-	6	21.996
albino Abca4-/-	6	22.91
albino Abca4-/-	6	21.999
albino Abca4-/-	6	22.271
albino Abca4-/-	6	18.327
albino Abca4-/-	6	21.569
albino Abca4-/-	6	22.005
albino Abca4-/-	6	19.793
albino Abca4-/-	6	21.107
albino Abca4-/-	6	24.455
Abca4-/-	6	35.884
Abca4-/-	6	35.952
Abca4-/-	6	33.242
Abca4-/-	6	30.451
Abca4-/-	6	29.757
Abca4-/-	6	31.346
Abca4-/-	6	25.859
Abca4-/-	6	27.555
Abca4-/-	6	21.934
Abca4-/-	6	22.95
Abca4-/-	6	23.502
Abca4-/-	6	23.935
Abca4-/-	6	28.108
Abca4-/-	6	28.288
Abca4-/-	6	34.918
Abca4-/-	6	37.713
Abca4-/-	6	38.963
Abca4-/-	6	40.221
Abca4-/-	6	37.149
Abca4-/-	6	24.756
Abca4-/-	6	26.742
Abca4-/-	6	24.851
Abca4-/-	6	27.817
Abca4.Rdh8-/-	6	28.477
Abca4.Rdh8-/-	6	28.455
Abca4.Rdh8-/-	6	30.873
Abca4.Rdh8-/-	6	26.927
Abca4.Rdh8-/-	6	26.29
Abca4.Rdh8-/-	6	27.796
Abca4.Rdh8-/-	6	31.397
Abca4.Rdh8-/-	6	31.304
Abca4.Rdh8-/-	6	25.459
Abca4.Rdh8-/-	6	28.443
Abca4.Rdh8-/-	6	23.381
Abca4.Rdh8-/-	6	27.664
Abca4.Rdh8-/-	6	28.685
Abca4.Rdh8-/-	6	28.17
Abca4.Rdh8-/-	6	29.215
Abca4.Rdh8-/-	6	29.06
Abca4.Rdh8-/-	6	28.948
Abca4.Rdh8-/-	6	29.197
Abca4.Rdh8-/-	6	25.633
Abca4.Rdh8-/-	6	24.757
Abca4.Rdh8-/-	6	25.845
Abca4.Rdh8-/-	6	26.06
Abca4.Rdh8-/-	6	26.732
Abca4.Rdh8-/-	6	26.718
Abca4.Rdh8-/-	3	32.242
Abca4.Rdh8-/-	3	30.495
Abca4.Rdh8-/-	3	36.763
Abca4.Rdh8-/-	3	36.054
Abca4.Rdh8-/-	3	36.514
Abca4.Rdh8-/-	3	33.716
Abca4.Rdh8-/-	3	28.382
Abca4.Rdh8-/-	3	29.138
Abca4.Rdh8-/-	3	31.948
Abca4.Rdh8-/-	3	36.307
Abca4.Rdh8-/-	3	30.213
Abca4.Rdh8-/-	3	27.369
Abca4.Rdh8-/-	3	32.415
Abca4.Rdh8-/-	3	34.813
Abca4.Rdh8-/-	3	32.758
Abca4.Rdh8-/-	3	33.137
Abca4.Rdh8-/-	3	32.392
Abca4.Rdh8-/-	3	31.705
Abca4.Rdh8-/-	3	31.705
Abca4.Rdh8-/-	3	27.365
Abca4.Rdh8-/-	3	33.25
Abca4.Rdh8-/-	3	30.553
Abca4.Rdh8-/-	3	30.986
Abca4.Rdh8-/-	3	30.843
pigm. WT	12	33.517
pigm. WT	12	32.898
pigm. WT	12	32.895
pigm. WT	12	31.825
pigm. WT	12	30.999
pigm. WT	12	32.711
pigm. WT	12	35.77
pigm. WT	12	34.869
pigm. WT	12	37.322
pigm. WT	12	35.09
pigm. WT	12	35.34
pigm. WT	12	31.337
pigm. WT	12	36.061
albino WT	7	23.26
albino WT	7	23.247
albino WT	7	23.394
albino WT	7	23.688
albino WT	7	25.024
albino WT	7	24.57
albino WT	7	22.421
albino WT	7	25.004
albino WT	7	22.332
albino WT	7	23.734
albino WT	7	24.702
albino WT	7	26.863
albino WT	7	26.331
albino WT	7	26.447
albino WT	7	25.462
albino WT	7	23.247
albino WT	7	27.01
albino WT	7	24.774
albino WT	7	21.496
albino WT	7	20.671
albino WT	7	21.563
albino WT	7	21.327
albino WT	7	21.983
albino WT	7	23.26
albino WT	7	23.255
albino WT	7	25.989
pigm. WT	3	29.557
pigm. WT	3	31.502
pigm. WT	3	32.544
pigm. WT	3	34.095
pigm. WT	3	31.235
pigm. WT	3	32.315
pigm. WT	3	32.97
pigm. WT	3	33.191
pigm. WT	3	32.096
pigm. WT	3	36.027
pigm. WT	3	34.554
pigm. WT	3	31.881
pigm. WT	3	32.123
Abca4-/-	3	27.566
Abca4-/-	3	31.659
Abca4-/-	3	33.631
Abca4-/-	3	33.877
Abca4-/-	3	29.734
Abca4-/-	3	29.83
Abca4-/-	3	28.196
Abca4-/-	3	31.659
Abca4-/-	3	30.151
Abca4-/-	3	29.702
Abca4-/-	3	29.83
Abca4-/-	3	31.201
Abca4-/-	3	35.908
Abca4-/-	3	35.395
Abca4-/-	3	31.984
Abca4-/-	3	28.822
Abca4-/-	3	26.436
Abca4-/-	3	32.152
Abca4-/-	3	33.452
Abca4-/-	3	30.897
Abca4-/-	3	33.229
Abca4-/-	3	32.918
Abca4-/-	3	38.434
