# Supplementary material for: Ultrastructural alterations in the retinal pigment epithelium and photoreceptors of a Stargardt patient and three Stargardt mouse models: indication for the central role of RPE melanin in oxidative stress
Source: PeerJ. 2018 Jul 19;6:e5215. doi: 10.7717/peerj.5215 (PMC6054867; doi:10.7717/peerj.5215)
Supplement: Supplemental Information 3 — The file contains a macro for Fiji that was used to quantify photoreceptor nuclei. [file peerj-06-5215-s006.txt]

setBatchMode(true);
dir1 = getDirectory("C:\Dokumente und Einstellungen\Tschulakow\Desktop\Eylea Lucentis\niere glomeruli 37 grad\Kopie von glomeruli solo");
format = getFormat();
dir2 = getDirectory("C:\Dokumente und Einstellungen\Tschulakow\Desktop\Eylea Lucentis\niere glomeruli 37 grad\Neuer Ordner");
list = getFileList(dir1);
for (i=0; i<list.length; i++) {
showProgress(i+1, list.length);
open(dir1+list[i]);


run("8-bit");
setAutoThreshold("Default");
//run("Threshold...");
setAutoThreshold("Default");
setOption("BlackBackground", false);
run("Convert to Mask");
run("Close-");
run("Watershed");
run("Analyze Particles...", "size=166-Infinity pixel circularity=0.06-1.00 display exclude include summarize add");


if (format=="8-bit TIFF" || format=="GIF")
convertTo8Bit();
saveAs(format, dir2+list[i]);
close();
}
function getFormat() {
formats = newArray("TIFF", "8-bit TIFF", "JPEG", "GIF", "PNG",
"PGM", "BMP", "FITS", "Text Image", "ZIP", "Raw");
Dialog.create("Batch Convert");
Dialog.addChoice("Convert to: ", formats, "TIFF");
Dialog.show();
return Dialog.getChoice();
}
function convertTo8Bit() {
if (bitDepth==24)
run("8-bit Color", "number=256");
else
run("8-bit");
}
