# Supplementary material for: Ultrastructural alterations in the retinal pigment epithelium and photoreceptors of a Stargardt patient and three Stargardt mouse models: indication for the central role of RPE melanin in oxidative stress
Source: PeerJ. 2018 Jul 19;6:e5215. doi: 10.7717/peerj.5215 (PMC6054867; doi:10.7717/peerj.5215)
Supplement: Supplemental Information 4 — Raw data for quantification of vesicle-like structures in investigated electron microscopic sections. [file peerj-06-5215-s007.xlsx]

## Sheet: Raw Data Fig. 3D
mouse strain	age [months]	total vesicle-like structures per section
Albino Abca4	4	5
Albino Abca4	4	4
Albino Abca4	6	1
Albino Abca4	6	23
Albino Abca4	9	3
Albino Abca4	9	43
Albino Abca4	12	20
Albino Abca4	12	21
Albino Abca4	15	41
Albino Abca4	15	43
Albino Abca4	18	36
Albino Abca4	18	17
Albino Abca4	21	35
Albino Abca4	21	36
Abca4.Rdh8	3	2
Abca4.Rdh8	3	0
Abca4.Rdh8	6	0
Abca4.Rdh8	6	1
Abca4.Rdh8	9	0
Abca4.Rdh8	12	0
Abca4.Rdh8	12	0
Abca4.Rdh8	14	0
Abca4.Rdh8	14	0
Abca4.Rdh8	19	0
Abca4.Rdh8	19	0
Abca4.Rdh8	23	10
Abca4.Rdh8	23	0
pigm. Aba4	2	1
pigm. Aba4	4	0
pigm. Aba4	4	0
pigm. Aba4	6	0
pigm. Aba4	6	0
pigm. Aba4	9	0
pigm. Aba4	9	0
pigm. Aba4	12	0
pigm. Aba4	12	0
pigm. Aba4	16	6
pigm. Aba4	18	0
pigm. Aba4	22	2
