# Supplementary material for: Ultrastructural alterations in the retinal pigment epithelium and photoreceptors of a Stargardt patient and three Stargardt mouse models: indication for the central role of RPE melanin in oxidative stress
Source: PeerJ. 2018 Jul 19;6:e5215. doi: 10.7717/peerj.5215 (PMC6054867; doi:10.7717/peerj.5215)
Supplement: Supplemental Information 5 — Raw data for area of RPE cytoplasm occupied by lipofuscin. [file peerj-06-5215-s008.xlsx]

## Sheet: Raw Data Fig. 5
strain	age group	area%
pigm. Abca4-/-	young	5.68768
pigm. Abca4-/-	young	1.40431
pigm. Abca4-/-	young	2.12359
pigm. Abca4-/-	young	6.81667
pigm. Abca4-/-	young	1.26256
pigm. Abca4-/-	young	0.693873
pigm. Abca4-/-	young	1.31309
pigm. Abca4-/-	young	3.5547
pigm. Abca4-/-	young	0.290326
pigm. Abca4-/-	young	3.75748
pigm. Abca4-/-	young	0.889479
pigm. Abca4-/-	young	2.95029
pigm. Abca4-/-	young	3.15308
pigm. Abca4-/-	young	3.99147
pigm. Abca4-/-	young	0.996717
pigm. Abca4-/-	young	2.20257
pigm. Abca4-/-	young	0.999203
pigm. Abca4-/-	young	2.63751
pigm. Abca4-/-	young	4.67522
pigm. Abca4-/-	young	0.256543
pigm. Abca4-/-	young	2.53248
pigm. Abca4-/-	young	5.1837
pigm. Abca4-/-	young	6.46587
pigm. Abca4-/-	young	2.80421
pigm. Abca4-/-	young	10.3229
pigm. Abca4-/-	young	2.68786
pigm. Abca4-/-	young	3.13025
pigm. Abca4-/-	young	1.45872
pigm. Abca4-/-	young	0.218895
pigm. Abca4-/-	young	4.10267
pigm. Abca4-/-	young	4.0583
pigm. Abca4-/-	young	8.84481
pigm. Abca4-/-	young	4.56679
pigm. Abca4-/-	young	7.40082
pigm. Abca4-/-	young	12.6594
pigm. Abca4-/-	young	4.29966
pigm. Abca4-/-	young	3.7851
pigm. Abca4-/-	young	7.64365
pigm. Abca4-/-	young	5.72312
pigm. Abca4-/-	young	4.11012
pigm. Abca4-/-	young	3.59575
pigm. Abca4-/-	young	0.632384
pigm. Abca4-/-	young	3.39609
pigm. Abca4-/-	young	3.20242
pigm. Abca4-/-	young	4.67393
pigm. Abca4-/-	young	7.73266
pigm. Abca4-/-	young	4.38103
pigm. Abca4-/-	young	2.76481
pigm. Abca4-/-	young	3.51014
pigm. Abca4-/-	young	3.72839
pigm. Abca4-/-	young	1.65359
pigm. Abca4-/-	young	9.08985
pigm. Abca4-/-	young	3.7144
pigm. Abca4-/-	young	8.94054
pigm. Abca4-/-	young	3.96294
pigm. Abca4-/-	young	3.19993
pigm. Abca4-/-	young	4.58326
pigm. Abca4-/-	young	3.28158
pigm. Abca4-/-	young	2.78037
pigm. Abca4-/-	young	1.11721
pigm. Abca4-/-	young	3.68605
pigm. Abca4-/-	young	5.62416
pigm. Abca4-/-	young	6.26621
pigm. Abca4-/-	young	4.81109
pigm. Abca4-/-	young	6.92547
pigm. Abca4-/-	young	3.45979
pigm. Abca4-/-	young	2.86285
pigm. Abca4-/-	young	2.54224
pigm. Abca4-/-	young	3.78141
pigm. Abca4-/-	young	8.95297
pigm. Abca4-/-	young	5.14421
pigm. Abca4-/-	young	4.10129
pigm. Abca4-/-	young	3.51916
pigm. Abca4-/-	young	3.71238
pigm. Abca4-/-	young	1.24939
pigm. Abca4-/-	young	9.83066
pigm. Abca4-/-	young	4.04735
pigm. Abca4-/-	young	10.2296
pigm. Abca4-/-	young	9.68154
pigm. Abca4-/-	young	5.49161
pigm. Abca4-/-	young	4.25354
pigm. Abca4-/-	young	2.54233
pigm. Abca4-/-	young	0.83112
pigm. Abca4-/-	young	1.26237
pigm. Abca4-/-	young	1.20521
pigm. Abca4-/-	young	0.608819
pigm. Abca4-/-	young	0.749103
pigm. Abca4-/-	young	0.59676
pigm. Abca4-/-	young	5.02492
pigm. Abca4-/-	young	2.31478
pigm. Abca4-/-	young	0.841705
pigm. Abca4-/-	old	4.43027
pigm. Abca4-/-	old	8.33614
pigm. Abca4-/-	old	2.96226
pigm. Abca4-/-	old	2.53128
pigm. Abca4-/-	old	4.1637
pigm. Abca4-/-	old	5.56212
pigm. Abca4-/-	old	2.33365
pigm. Abca4-/-	old	6.39656
pigm. Abca4-/-	old	6.91599
pigm. Abca4-/-	old	1.92808
pigm. Abca4-/-	old	10.9504
pigm. Abca4-/-	old	1.67826
pigm. Abca4-/-	old	4.21267
pigm. Abca4-/-	old	9.27625
pigm. Abca4-/-	old	6.88525
pigm. Abca4-/-	old	9.09822
pigm. Abca4-/-	old	9.57753
pigm. Abca4-/-	old	7.35553
pigm. Abca4-/-	old	6.51567
pigm. Abca4-/-	old	14.811
pigm. Abca4-/-	old	4.03796
pigm. Abca4-/-	old	3.37649
pigm. Abca4-/-	old	3.09721
pigm. Abca4-/-	old	8.44927
pigm. Abca4-/-	old	4.75245
pigm. Abca4-/-	old	1.96858
pigm. Abca4-/-	old	1.27747
pigm. Abca4-/-	old	4.8005
pigm. Abca4-/-	old	6.14627
pigm. Abca4-/-	old	0.660919
pigm. Abca4-/-	old	2.73628
pigm. Abca4-/-	old	6.07852
pigm. Abca4-/-	old	5.12571
pigm. Abca4-/-	old	2.28284
pigm. Abca4-/-	old	15.7774
pigm. Abca4-/-	old	10.0726
pigm. Abca4-/-	old	6.7307
pigm. Abca4-/-	old	8.4455
pigm. Abca4-/-	old	6.10991
pigm. Abca4-/-	old	5.60713
pigm. Abca4-/-	old	0.992851
pigm. Abca4-/-	old	0.776166
pigm. Abca4-/-	old	1.1775
pigm. Abca4-/-	old	8.29269
pigm. Abca4-/-	old	1.54368
pigm. Abca4-/-	old	3.15299
pigm. Abca4-/-	old	6.95097
pigm. Abca4-/-	old	6.57578
pigm. Abca4-/-	old	2.57731
pigm. Abca4-/-	old	2.9445
pigm. Abca4-/-	old	4.0085
pigm. Abca4-/-	old	2.3076
pigm. Abca4-/-	old	3.94186
pigm. Abca4-/-	old	6.03148
pigm. Abca4-/-	old	9.63368
pigm. Abca4-/-	old	5.24013
pigm. Abca4-/-	old	5.24354
pigm. Abca4-/-	old	10.9967
pigm. Abca4-/-	old	7.02968
pigm. Abca4-/-	old	8.86083
pigm. Abca4-/-	old	6.91019
pigm. Abca4-/-	old	16.7253
pigm. Abca4-/-	old	13.6023
pigm. Abca4-/-	old	6.87466
pigm. Abca4-/-	old	20.4478
pigm. Abca4-/-	old	7.65562
pigm. Abca4-/-	old	14.6607
pigm. Abca4-/-	old	14.5344
pigm. Abca4-/-	old	9.2594
pigm. Abca4-/-	old	11.3424
pigm. Abca4-/-	old	10.6852
pigm. Abca4-/-	old	18.8358
pigm. Abca4-/-	old	12.9193
pigm. Abca4-/-	old	22.184
pigm. Abca4-/-	old	12.9235
pigm. Abca4-/-	old	13.3162
pigm. Abca4-/-	old	13.6448
pigm. Abca4-/-	old	20.5912
pigm. Abca4-/-	old	6.20822
pigm. Abca4-/-	old	2.07775
pigm. Abca4-/-	old	10.7242
pigm. Abca4-/-	old	5.06975
pigm. Abca4-/-	old	14.4728
pigm. Abca4-/-	old	2.95655
pigm. Abca4-/-	old	10.6858
pigm. Abca4-/-	old	16.4408
pigm. Abca4-/-	old	14.6708
pigm. Abca4-/-	old	15.0632
pigm. Abca4-/-	old	14.6143
pigm. Abca4-/-	old	16.8971
pigm. Abca4-/-	old	5.30447
pigm. Abca4-/-	old	14.4318
pigm. Abca4-/-	old	10.8783
pigm. Abca4-/-	old	13.7626
pigm. Abca4-/-	old	14.1474
pigm. Abca4-/-	old	14.8059
pigm. Abca4-/-	old	12.5773
pigm. Abca4-/-	old	23.3308
pigm. Abca4-/-	old	16.3086
pigm. Abca4-/-	old	9.33479
pigm. Abca4-/-	old	25.9767
pigm. Abca4-/-	old	16.5579
pigm. Abca4-/-	old	16.0166
pigm. Abca4-/-	old	20.341
pigm. Abca4-/-	old	7.53227
pigm. Abca4-/-	old	15.6473
pigm. Abca4-/-	old	13.7484
pigm. Abca4-/-	old	5.18067
pigm. Abca4-/-	old	16.014
pigm. Abca4-/-	old	12.2304
pigm. Abca4-/-	old	16.4257
pigm. Abca4-/-	old	5.4859
pigm. Abca4-/-	old	7.71103
pigm. Abca4-/-	old	17.5823
pigm. Abca4-/-	old	25.0346
pigm. Abca4-/-	old	16.4018
pigm. Abca4-/-	old	13.4265
pigm. Abca4-/-	old	23.1582
pigm. Abca4-/-	old	8.93769
pigm. Abca4-/-	old	16.6404
pigm. Abca4-/-	old	12.1718
pigm. Abca4-/-	old	15.3156
pigm. Abca4-/-	old	16.0652
pigm. Abca4-/-	old	4.84588
pigm. Abca4-/-	old	13.9468
pigm. Abca4-/-	old	8.95812
pigm. Abca4-/-	old	7.52849
pigm. Abca4-/-	old	4.91032
pigm. Abca4-/-	old	4.64991
pigm. Abca4-/-	old	8.72073
pigm. Abca4-/-	old	6.32282
pigm. Abca4-/-	old	8.2995
pigm. Abca4-/-	old	3.54135
pigm. Abca4-/-	old	5.01001
pigm. Abca4-/-	old	5.56636
pigm. Abca4-/-	old	12.4623
pigm. Abca4-/-	old	7.63684
pigm. Abca4-/-	old	9.56786
pigm. Abca4-/-	old	3.11286
pigm. Abca4-/-	old	8.80569
pigm. Abca4-/-	old	7.87396
pigm. Abca4-/-	old	13.3976
pigm. Abca4-/-	old	8.8218
pigm. Abca4-/-	old	7.04569
pigm. Abca4-/-	old	12.4055
pigm. Abca4-/-	old	7.51588
pigm. Abca4-/-	old	4.06272
pigm. Abca4-/-	old	9.50692
pigm. Abca4-/-	old	11.917
pigm. Abca4-/-	old	2.46077
pigm. Abca4-/-	old	11.1509
pigm. Abca4-/-	old	11.876
pigm. Abca4-/-	old	5.95205
pigm. Abca4-/-	old	6.55847
pigm. Abca4-/-	old	12.1707
Abca4.Rdh8-/-	young	18.9973
Abca4.Rdh8-/-	young	4.38554
Abca4.Rdh8-/-	young	8.27686
Abca4.Rdh8-/-	young	22.7508
Abca4.Rdh8-/-	young	4.96361
Abca4.Rdh8-/-	young	24.7197
Abca4.Rdh8-/-	young	16.3846
Abca4.Rdh8-/-	young	10.6202
Abca4.Rdh8-/-	young	3.58203
Abca4.Rdh8-/-	young	12.2606
Abca4.Rdh8-/-	young	21.2846
Abca4.Rdh8-/-	young	19.0213
Abca4.Rdh8-/-	young	3.47342
Abca4.Rdh8-/-	young	16.4702
Abca4.Rdh8-/-	young	6.68605
Abca4.Rdh8-/-	young	3.34611
Abca4.Rdh8-/-	young	5.24749
Abca4.Rdh8-/-	young	6.38533
Abca4.Rdh8-/-	young	10.0204
Abca4.Rdh8-/-	young	5.69403
Abca4.Rdh8-/-	young	11.0373
Abca4.Rdh8-/-	young	4.72078
Abca4.Rdh8-/-	young	2.69541
Abca4.Rdh8-/-	young	9.77313
Abca4.Rdh8-/-	young	2.30843
Abca4.Rdh8-/-	young	12.3959
Abca4.Rdh8-/-	young	5.11448
Abca4.Rdh8-/-	young	14.9346
Abca4.Rdh8-/-	young	18.164
Abca4.Rdh8-/-	young	23.262
Abca4.Rdh8-/-	young	20.9544
Abca4.Rdh8-/-	young	16.0442
Abca4.Rdh8-/-	young	29.4841
Abca4.Rdh8-/-	young	7.85279
Abca4.Rdh8-/-	young	16.3477
Abca4.Rdh8-/-	young	32.0757
Abca4.Rdh8-/-	young	24.2944
Abca4.Rdh8-/-	young	18.417
Abca4.Rdh8-/-	young	26.0524
Abca4.Rdh8-/-	young	26.9264
Abca4.Rdh8-/-	young	20.4487
Abca4.Rdh8-/-	young	23.0453
Abca4.Rdh8-/-	young	10.5958
Abca4.Rdh8-/-	young	25.9306
Abca4.Rdh8-/-	young	11.8389
Abca4.Rdh8-/-	young	8.34489
Abca4.Rdh8-/-	young	12.5738
Abca4.Rdh8-/-	young	20.3024
Abca4.Rdh8-/-	young	20.7162
Abca4.Rdh8-/-	young	13.024
Abca4.Rdh8-/-	young	17.7962
Abca4.Rdh8-/-	young	17.7917
Abca4.Rdh8-/-	young	27.5659
Abca4.Rdh8-/-	young	11.498
Abca4.Rdh8-/-	young	12.1642
Abca4.Rdh8-/-	young	21.7251
Abca4.Rdh8-/-	young	19.6739
Abca4.Rdh8-/-	young	21.1937
Abca4.Rdh8-/-	young	35.2603
Abca4.Rdh8-/-	young	48.7023
Abca4.Rdh8-/-	young	17.7601
Abca4.Rdh8-/-	young	30.0965
Abca4.Rdh8-/-	young	34.7423
Abca4.Rdh8-/-	young	27.9316
Abca4.Rdh8-/-	young	30.4232
Abca4.Rdh8-/-	young	17.7178
Abca4.Rdh8-/-	young	16.8447
Abca4.Rdh8-/-	young	13.7102
Abca4.Rdh8-/-	young	20.5456
Abca4.Rdh8-/-	young	41.0739
Abca4.Rdh8-/-	young	31.9602
Abca4.Rdh8-/-	young	34.726
Abca4.Rdh8-/-	young	25.6133
Abca4.Rdh8-/-	young	23.1127
Abca4.Rdh8-/-	young	17.7036
Abca4.Rdh8-/-	young	11.4126
Abca4.Rdh8-/-	young	14.6628
Abca4.Rdh8-/-	young	23.4201
Abca4.Rdh8-/-	young	9.30119
Abca4.Rdh8-/-	young	21.0789
Abca4.Rdh8-/-	young	34.2848
Abca4.Rdh8-/-	young	11.0829
Abca4.Rdh8-/-	young	45.1369
Abca4.Rdh8-/-	young	22.7768
Abca4.Rdh8-/-	young	22.0007
Abca4.Rdh8-/-	young	14.6305
Abca4.Rdh8-/-	young	17.6014
Abca4.Rdh8-/-	young	9.54761
Abca4.Rdh8-/-	young	8.15029
Abca4.Rdh8-/-	young	13.4218
Abca4.Rdh8-/-	young	19.3897
Abca4.Rdh8-/-	young	15.7236
Abca4.Rdh8-/-	young	8.41714
Abca4.Rdh8-/-	young	6.28195
Abca4.Rdh8-/-	young	1.93388
Abca4.Rdh8-/-	young	4.01375
Abca4.Rdh8-/-	young	15.7051
Abca4.Rdh8-/-	young	11.8815
Abca4.Rdh8-/-	young	9.93441
Abca4.Rdh8-/-	young	19.2123
Abca4.Rdh8-/-	young	8.8206
Abca4.Rdh8-/-	young	4.22694
Abca4.Rdh8-/-	young	6.8001
Abca4.Rdh8-/-	young	19.0173
Abca4.Rdh8-/-	young	13.4598
Abca4.Rdh8-/-	young	9.70815
Abca4.Rdh8-/-	young	4.73027
Abca4.Rdh8-/-	young	10.4785
Abca4.Rdh8-/-	young	16.4481
Abca4.Rdh8-/-	young	19.6915
Abca4.Rdh8-/-	young	15.8698
Abca4.Rdh8-/-	young	20.7105
Abca4.Rdh8-/-	young	9.28775
Abca4.Rdh8-/-	young	14.9338
Abca4.Rdh8-/-	young	4.98847
Abca4.Rdh8-/-	young	6.60367
Abca4.Rdh8-/-	young	5.1085
Abca4.Rdh8-/-	young	7.51367
Abca4.Rdh8-/-	young	7.62349
Abca4.Rdh8-/-	young	25.3916
Abca4.Rdh8-/-	young	13.6911
Abca4.Rdh8-/-	young	17.6246
Abca4.Rdh8-/-	young	17.4179
Abca4.Rdh8-/-	young	14.9141
Abca4.Rdh8-/-	young	12.7344
Abca4.Rdh8-/-	young	13.5656
Abca4.Rdh8-/-	young	15.981
Abca4.Rdh8-/-	young	5.14366
Abca4.Rdh8-/-	young	14.2205
Abca4.Rdh8-/-	young	13.1995
Abca4.Rdh8-/-	young	17.4017
Abca4.Rdh8-/-	young	21.5074
Abca4.Rdh8-/-	young	13.2883
Abca4.Rdh8-/-	young	18.0342
Abca4.Rdh8-/-	young	18.6611
Abca4.Rdh8-/-	young	11.7255
Abca4.Rdh8-/-	young	19.4923
Abca4.Rdh8-/-	young	11.3739
Abca4.Rdh8-/-	young	10.4804
Abca4.Rdh8-/-	young	10.3438
Abca4.Rdh8-/-	young	10.6546
Abca4.Rdh8-/-	young	7.33547
Abca4.Rdh8-/-	young	17.9857
Abca4.Rdh8-/-	young	11.9202
Abca4.Rdh8-/-	young	15.0411
Abca4.Rdh8-/-	young	17.8883
Abca4.Rdh8-/-	young	14.9882
Abca4.Rdh8-/-	young	13.763
Abca4.Rdh8-/-	young	13.7831
Abca4.Rdh8-/-	young	21.2351
Abca4.Rdh8-/-	young	11.5082
Abca4.Rdh8-/-	young	17.0698
Abca4.Rdh8-/-	young	21.6126
Abca4.Rdh8-/-	young	27.69
Abca4.Rdh8-/-	young	13.1121
Abca4.Rdh8-/-	young	10.6227
Abca4.Rdh8-/-	young	18.2222
Abca4.Rdh8-/-	young	7.54083
Abca4.Rdh8-/-	young	7.36474
Abca4.Rdh8-/-	young	17.7356
Abca4.Rdh8-/-	young	20.3151
Abca4.Rdh8-/-	young	11.2725
Abca4.Rdh8-/-	young	18.951
Abca4.Rdh8-/-	young	17.464
Abca4.Rdh8-/-	young	20.0511
Abca4.Rdh8-/-	young	24.757
Abca4.Rdh8-/-	young	21.4227
Abca4.Rdh8-/-	young	14.3461
Abca4.Rdh8-/-	young	18.4985
Abca4.Rdh8-/-	young	23.9663
Abca4.Rdh8-/-	young	13.1593
Abca4.Rdh8-/-	young	21.4395
Abca4.Rdh8-/-	young	18.5423
Abca4.Rdh8-/-	young	25.4695
Abca4.Rdh8-/-	young	19.7048
Abca4.Rdh8-/-	young	23.0299
Abca4.Rdh8-/-	young	27.7804
Abca4.Rdh8-/-	young	19.5569
Abca4.Rdh8-/-	young	15.3022
Abca4.Rdh8-/-	young	15.3399
Abca4.Rdh8-/-	young	10.3847
Abca4.Rdh8-/-	young	20.491
Abca4.Rdh8-/-	young	21.3716
Abca4.Rdh8-/-	young	14.396
Abca4.Rdh8-/-	young	12.8065
Abca4.Rdh8-/-	young	11.8176
Abca4.Rdh8-/-	young	15.8918
Abca4.Rdh8-/-	young	10.4006
Abca4.Rdh8-/-	young	9.18825
Abca4.Rdh8-/-	young	22.8067
Abca4.Rdh8-/-	young	18.2206
Abca4.Rdh8-/-	young	16.4559
Abca4.Rdh8-/-	young	10.4083
Abca4.Rdh8-/-	young	8.33881
Abca4.Rdh8-/-	young	0.086527
Abca4.Rdh8-/-	young	2.4061
Abca4.Rdh8-/-	young	18.7501
Abca4.Rdh8-/-	young	6.67252
Abca4.Rdh8-/-	young	17.4078
Abca4.Rdh8-/-	young	17.1467
Abca4.Rdh8-/-	young	16.3149
Abca4.Rdh8-/-	young	16.5663
Abca4.Rdh8-/-	young	18.1118
Abca4.Rdh8-/-	young	24.7666
Abca4.Rdh8-/-	young	21.2784
Abca4.Rdh8-/-	young	19.1263
Abca4.Rdh8-/-	young	11.7134
Abca4.Rdh8-/-	young	20.4452
Abca4.Rdh8-/-	young	19.4215
Abca4.Rdh8-/-	young	16.1968
Abca4.Rdh8-/-	young	33.0348
Abca4.Rdh8-/-	young	16.4826
Abca4.Rdh8-/-	young	22.888
Abca4.Rdh8-/-	young	17.7726
Abca4.Rdh8-/-	young	23.073
Abca4.Rdh8-/-	young	23.1413
Abca4.Rdh8-/-	young	37.7786
Abca4.Rdh8-/-	young	23.0341
Abca4.Rdh8-/-	young	25.5039
Abca4.Rdh8-/-	young	8.23875
Abca4.Rdh8-/-	young	19.495
Abca4.Rdh8-/-	young	27.8029
Abca4.Rdh8-/-	young	24.6947
Abca4.Rdh8-/-	young	26.2533
Abca4.Rdh8-/-	young	21.4184
Abca4.Rdh8-/-	young	31.9269
Abca4.Rdh8-/-	young	39.2332
Abca4.Rdh8-/-	young	30.1349
Abca4.Rdh8-/-	young	22.6686
Abca4.Rdh8-/-	young	27.0245
Abca4.Rdh8-/-	young	27.0224
Abca4.Rdh8-/-	young	18.0125
Abca4.Rdh8-/-	young	29.0549
Abca4.Rdh8-/-	young	8.50653
Abca4.Rdh8-/-	old	34.0412
Abca4.Rdh8-/-	old	28.2241
Abca4.Rdh8-/-	old	33.4136
Abca4.Rdh8-/-	old	31.1165
Abca4.Rdh8-/-	old	26.7922
Abca4.Rdh8-/-	old	37.555
Abca4.Rdh8-/-	old	34.701
Abca4.Rdh8-/-	old	35.2521
Abca4.Rdh8-/-	old	25.5386
Abca4.Rdh8-/-	old	31.234
Abca4.Rdh8-/-	old	33.2809
Abca4.Rdh8-/-	old	21.6005
Abca4.Rdh8-/-	old	21.225
Abca4.Rdh8-/-	old	29.3188
Abca4.Rdh8-/-	old	33.6811
Abca4.Rdh8-/-	old	27.5711
Abca4.Rdh8-/-	old	33.3628
Abca4.Rdh8-/-	old	36.1951
Abca4.Rdh8-/-	old	32.589
Abca4.Rdh8-/-	old	30.1988
Abca4.Rdh8-/-	old	22.1481
Abca4.Rdh8-/-	old	32.8464
Abca4.Rdh8-/-	old	37.0963
Abca4.Rdh8-/-	old	29.8969
Abca4.Rdh8-/-	old	37.2543
Abca4.Rdh8-/-	old	36.8148
Abca4.Rdh8-/-	old	37.3074
Abca4.Rdh8-/-	old	37.6812
Abca4.Rdh8-/-	old	23.1367
Abca4.Rdh8-/-	old	26.4285
Abca4.Rdh8-/-	old	26.6829
Abca4.Rdh8-/-	old	29.7262
Abca4.Rdh8-/-	old	29.6247
Abca4.Rdh8-/-	old	30.2202
Abca4.Rdh8-/-	old	26.7704
Abca4.Rdh8-/-	old	27.9329
Abca4.Rdh8-/-	old	32.3441
Abca4.Rdh8-/-	old	28.5882
Abca4.Rdh8-/-	old	25.3188
Abca4.Rdh8-/-	old	27.0923
Abca4.Rdh8-/-	old	31.6456
Abca4.Rdh8-/-	old	29.2622
Abca4.Rdh8-/-	old	23.9943
Abca4.Rdh8-/-	old	30.8491
Abca4.Rdh8-/-	old	35.1545
Abca4.Rdh8-/-	old	25.5214
Abca4.Rdh8-/-	old	30.3409
Abca4.Rdh8-/-	old	24.582
Abca4.Rdh8-/-	old	33.3939
Abca4.Rdh8-/-	old	30.8416
Abca4.Rdh8-/-	old	22.2709
Abca4.Rdh8-/-	old	28.3578
Abca4.Rdh8-/-	old	27.1351
Abca4.Rdh8-/-	old	29.5958
Abca4.Rdh8-/-	old	29.646
Abca4.Rdh8-/-	old	25.4904
Abca4.Rdh8-/-	old	30.5207
Abca4.Rdh8-/-	old	25.0397
Abca4.Rdh8-/-	old	26.4824
Abca4.Rdh8-/-	old	32.243
Abca4.Rdh8-/-	old	23.4674
Abca4.Rdh8-/-	old	19.3524
Abca4.Rdh8-/-	old	23.5727
Abca4.Rdh8-/-	old	30.1418
Abca4.Rdh8-/-	old	24.4834
Abca4.Rdh8-/-	old	25.9105
Abca4.Rdh8-/-	old	28.3497
Abca4.Rdh8-/-	old	26.5744
Abca4.Rdh8-/-	old	31.7599
Abca4.Rdh8-/-	old	30.3144
Abca4.Rdh8-/-	old	30.3302
Abca4.Rdh8-/-	old	26.7157
Abca4.Rdh8-/-	old	29.4161
Abca4.Rdh8-/-	old	22.7142
Abca4.Rdh8-/-	old	24.9171
Abca4.Rdh8-/-	old	29.394
Abca4.Rdh8-/-	old	21.5907
Abca4.Rdh8-/-	old	28.1455
Abca4.Rdh8-/-	old	25.9648
Abca4.Rdh8-/-	old	16.9346
Abca4.Rdh8-/-	old	24.3926
Abca4.Rdh8-/-	old	21.5586
Abca4.Rdh8-/-	old	31.5614
Abca4.Rdh8-/-	old	25.4228
Abca4.Rdh8-/-	old	23.2817
Abca4.Rdh8-/-	old	23.1555
Abca4.Rdh8-/-	old	29.3473
Abca4.Rdh8-/-	old	24.2605
Abca4.Rdh8-/-	old	30.2759
Abca4.Rdh8-/-	old	22.6796
Abca4.Rdh8-/-	old	28.4993
Abca4.Rdh8-/-	old	23.659
Abca4.Rdh8-/-	old	19.5713
Abca4.Rdh8-/-	old	19.9091
Abca4.Rdh8-/-	old	13.6459
Abca4.Rdh8-/-	old	18.8998
Abca4.Rdh8-/-	old	24.756
Abca4.Rdh8-/-	old	20.5403
Abca4.Rdh8-/-	old	19.6453
Abca4.Rdh8-/-	old	22.9213
Abca4.Rdh8-/-	old	23.9115
Abca4.Rdh8-/-	old	29.1486
Abca4.Rdh8-/-	old	24.1458
Abca4.Rdh8-/-	old	22.5913
Abca4.Rdh8-/-	old	25.1001
Abca4.Rdh8-/-	old	24.4977
Abca4.Rdh8-/-	old	16.8988
Abca4.Rdh8-/-	old	28.229
Abca4.Rdh8-/-	old	20.7616
Abca4.Rdh8-/-	old	24.2178
Abca4.Rdh8-/-	old	21.1784
Abca4.Rdh8-/-	old	21.3423
Abca4.Rdh8-/-	old	21.9578
Abca4.Rdh8-/-	old	15.2189
Abca4.Rdh8-/-	old	24.7366
Abca4.Rdh8-/-	old	18.3084
Abca4.Rdh8-/-	old	15.6447
Abca4.Rdh8-/-	old	23.5615
Abca4.Rdh8-/-	old	19.705
Abca4.Rdh8-/-	old	22.0091
albino Abca4-/-	young	5.16456
albino Abca4-/-	young	7.31917
albino Abca4-/-	young	11.0952
albino Abca4-/-	young	12.0664
albino Abca4-/-	young	3.72177
albino Abca4-/-	young	2.81388
albino Abca4-/-	young	8.86322
albino Abca4-/-	young	3.87549
albino Abca4-/-	young	13.7295
albino Abca4-/-	young	6.1205
albino Abca4-/-	young	21.6918
albino Abca4-/-	young	5.36016
albino Abca4-/-	young	10.867
albino Abca4-/-	young	8.47109
albino Abca4-/-	young	4.25897
albino Abca4-/-	young	11.5185
albino Abca4-/-	young	4.67789
albino Abca4-/-	young	10.0288
albino Abca4-/-	young	10.5203
albino Abca4-/-	young	14.364
albino Abca4-/-	young	2.6365
albino Abca4-/-	young	5.8553
albino Abca4-/-	young	7.52527
albino Abca4-/-	young	9.17168
albino Abca4-/-	young	10.7657
albino Abca4-/-	young	3.69562
albino Abca4-/-	young	10.1858
albino Abca4-/-	young	14.7414
albino Abca4-/-	young	13.4614
albino Abca4-/-	young	7.14916
albino Abca4-/-	young	7.33095
albino Abca4-/-	young	5.76316
albino Abca4-/-	young	3.76126
albino Abca4-/-	young	10.4568
albino Abca4-/-	young	9.84189
albino Abca4-/-	young	6.92188
albino Abca4-/-	young	13.9356
albino Abca4-/-	young	6.45841
albino Abca4-/-	young	3.74883
albino Abca4-/-	young	10.1222
albino Abca4-/-	young	4.68461
albino Abca4-/-	young	1.66417
albino Abca4-/-	young	7.18202
albino Abca4-/-	young	1.4867
albino Abca4-/-	young	7.16591
albino Abca4-/-	young	15.5671
albino Abca4-/-	young	6.56363
albino Abca4-/-	young	10.0032
albino Abca4-/-	young	8.49207
albino Abca4-/-	young	3.62023
albino Abca4-/-	young	5.01562
albino Abca4-/-	young	3.31178
albino Abca4-/-	young	23.1501
albino Abca4-/-	young	9.82818
albino Abca4-/-	young	3.36931
albino Abca4-/-	young	1.6083
albino Abca4-/-	young	7.98865
albino Abca4-/-	young	6.27597
albino Abca4-/-	young	9.8453
albino Abca4-/-	young	5.21739
albino Abca4-/-	young	7.75024
albino Abca4-/-	young	13.5602
albino Abca4-/-	young	5.39514
albino Abca4-/-	young	4.80971
albino Abca4-/-	young	10.3415
albino Abca4-/-	young	2.10859
albino Abca4-/-	young	6.37999
albino Abca4-/-	young	1.79185
albino Abca4-/-	young	4.70928
albino Abca4-/-	young	7.70992
albino Abca4-/-	young	3.36029
albino Abca4-/-	young	12.7536
albino Abca4-/-	young	7.40984
albino Abca4-/-	young	9.42325
albino Abca4-/-	young	5.51168
albino Abca4-/-	young	7.96849
albino Abca4-/-	young	14.7378
albino Abca4-/-	young	8.09884
albino Abca4-/-	young	6.28794
albino Abca4-/-	young	7.56347
albino Abca4-/-	young	4.42613
albino Abca4-/-	young	8.95545
albino Abca4-/-	young	8.10823
albino Abca4-/-	young	5.84278
albino Abca4-/-	young	10.2903
albino Abca4-/-	young	1.61327
albino Abca4-/-	young	5.55402
albino Abca4-/-	young	4.80584
albino Abca4-/-	young	6.51235
albino Abca4-/-	young	1.41739
albino Abca4-/-	young	6.39011
albino Abca4-/-	young	3.86223
albino Abca4-/-	young	3.36167
albino Abca4-/-	young	6.58019
albino Abca4-/-	young	5.60345
albino Abca4-/-	young	9.99461
albino Abca4-/-	young	4.26136
albino Abca4-/-	young	9.23823
albino Abca4-/-	young	5.76592
albino Abca4-/-	young	5.43058
albino Abca4-/-	young	6.73327
albino Abca4-/-	young	11.5757
albino Abca4-/-	young	6.35826
albino Abca4-/-	young	6.60339
albino Abca4-/-	young	5.45037
albino Abca4-/-	young	5.28395
albino Abca4-/-	young	9.11516
albino Abca4-/-	young	3.11617
albino Abca4-/-	young	9.25388
albino Abca4-/-	young	11.5203
albino Abca4-/-	young	7.50355
albino Abca4-/-	young	10.2449
albino Abca4-/-	young	3.64546
albino Abca4-/-	old	11.7352
albino Abca4-/-	old	10.2197
albino Abca4-/-	old	20.2063
albino Abca4-/-	old	5.04655
albino Abca4-/-	old	5.58173
albino Abca4-/-	old	7.60057
albino Abca4-/-	old	7.17051
albino Abca4-/-	old	3.88911
albino Abca4-/-	old	14.5666
albino Abca4-/-	old	5.41042
albino Abca4-/-	old	15.3506
albino Abca4-/-	old	15.0315
albino Abca4-/-	old	2.98877
albino Abca4-/-	old	2.90289
albino Abca4-/-	old	13.3733
albino Abca4-/-	old	5.18435
albino Abca4-/-	old	10.1543
albino Abca4-/-	old	26.3636
albino Abca4-/-	old	7.61603
albino Abca4-/-	old	16.1255
albino Abca4-/-	old	9.44313
albino Abca4-/-	old	8.435
albino Abca4-/-	old	12.3246
albino Abca4-/-	old	12.1454
albino Abca4-/-	old	2.47918
albino Abca4-/-	old	2.68758
albino Abca4-/-	old	10.9746
albino Abca4-/-	old	5.22154
albino Abca4-/-	old	7.2887
albino Abca4-/-	old	4.23237
albino Abca4-/-	old	16.4341
albino Abca4-/-	old	2.17707
albino Abca4-/-	old	6.24136
albino Abca4-/-	old	8.73702
albino Abca4-/-	old	8.89424
albino Abca4-/-	old	13.7381
albino Abca4-/-	old	7.99988
albino Abca4-/-	old	15.6542
albino Abca4-/-	old	4.94364
albino Abca4-/-	old	12.0227
albino Abca4-/-	old	16.1956
albino Abca4-/-	old	18.0841
albino Abca4-/-	old	9.64141
albino Abca4-/-	old	12.8872
albino Abca4-/-	old	10.9518
albino Abca4-/-	old	12.5281
albino Abca4-/-	old	6.42601
albino Abca4-/-	old	18.0641
albino Abca4-/-	old	11.4588
albino Abca4-/-	old	16.8497
albino Abca4-/-	old	8.56755
albino Abca4-/-	old	8.73711
albino Abca4-/-	old	8.88724
albino Abca4-/-	old	16.1651
albino Abca4-/-	old	22.3119
albino Abca4-/-	old	16.1257
albino Abca4-/-	old	6.29401
albino Abca4-/-	old	11.4681
albino Abca4-/-	old	7.13176
albino Abca4-/-	old	17.9243
albino Abca4-/-	old	17.6887
albino Abca4-/-	old	10.6816
albino Abca4-/-	old	15.4845
albino Abca4-/-	old	7.35461
albino Abca4-/-	old	22.3867
albino Abca4-/-	old	18.7679
albino Abca4-/-	old	5.79492
albino Abca4-/-	old	12.7401
albino Abca4-/-	old	8.53156
albino Abca4-/-	old	16.2085
albino Abca4-/-	old	8.49272
albino Abca4-/-	old	6.47093
albino Abca4-/-	old	6.64435
albino Abca4-/-	old	8.44743
albino Abca4-/-	old	11.8586
albino Abca4-/-	old	8.56406
albino Abca4-/-	old	7.20383
albino Abca4-/-	old	7.0885
albino Abca4-/-	old	6.20721
albino Abca4-/-	old	27.7076
albino Abca4-/-	old	18.0278
albino Abca4-/-	old	10.8347
albino Abca4-/-	old	13.9013
