# Supplementary material for: Ultrastructural alterations in the retinal pigment epithelium and photoreceptors of a Stargardt patient and three Stargardt mouse models: indication for the central role of RPE melanin in oxidative stress
Source: PeerJ. 2018 Jul 19;6:e5215. doi: 10.7717/peerj.5215 (PMC6054867; doi:10.7717/peerj.5215)
Supplement: Supplemental Information 8 — Raw data for quantification of superoxide quenching by melanin. [file peerj-06-5215-s011.xlsx]

## Sheet: Raw Data Fig. 9A
Sepia melanin [µg/ml]	experiment	normalized absobance
0	1	102.104
0	1	100.263
0	1	99.474
0	1	98.1591
80	1	2.6956
80	1	4.2735
80	1	4.01052
80	1	4.01052
50	1	14.5299
50	1	14.0039
50	1	11.3741
50	1	12.5575
20	1	55.2268
20	1	58.2512
20	1	51.808
20	1	54.8323
50	2	19.0239
50	2	18.4263
50	2	16.6335
50	2	17.6295
20	2	66.1355
20	2	68.5259
20	2	67.9283
20	2	67.5299
0	2	100.697
0	2	95.9163
0	2	106.076
0	2	97.3108
80	2	10.4582
80	2	13.4462
80	2	9.26295
80	2	4.28287

## Sheet: Raw Data Fig. 9B
Sample	experiment	normalized absorbance
RPE Melanin	1	56.3626
RPE Melanin	1	56.1442
RPE Melanin	1	59.2026
RPE Melanin	1	62.0426
positive	1	107.81
positive	1	97.1054
positive	1	92.7362
positive	1	102.348
negative	1	0.76461
negative	1	0.32769
positive	2	89.7959
positive	2	114.286
positive	2	104.611
positive	2	91.3076
RPE Melanin	2	70.6727
RPE Melanin	2	71.5797
RPE Melanin	2	66.4399
RPE Melanin	2	77.9289
negative	2	0
positive	3	99.3469
positive	3	97.6566
positive	3	100.73
positive	3	102.267
RPE Melanin	3	72.9159
RPE Melanin	3	79.6773
RPE Melanin	3	76.9113
RPE Melanin	3	72.6085
negative	3	0.384172
negative	3	0.0768344
negative	3	-0.0768344
negative	3	-0.0768344
negative	3	0.537841
negative	3	0.384172
